# Supplementary material for: Activation of the antibiotic resistance factor WhiB7 can stimulate aggregate biofilm formation in stationary phase Mycobacterium smegmatis by reinitiating translation
Source: J Bacteriol. 2026 Jun 22;208(7):e00076-26. doi: 10.1128/jb.00076-26 (PMC13393426; doi:10.1128/jb.00076-26)
Supplement: Table S1 — Strains, plasmids, and oligos used in this study. [file jb.00076-26-s0002.xlsx]

## Sheet: S1 Strains, Plasmids, Primers
Table S1 – Strains, plasmids, and primers used in this study
Strain ID	Strain Name	Description	Origin
WD1	M. smegmatis mc2155 WT	WT M. smegmatis	Snapper et al 1990
WD7	DH10B	E. coli cloning strain	ATCC
WD64	mc2155 + pJV53	WD1 transformed with pJV53 cloning plasmid	DePas et al 2019
WD177	NTM0253a	Smooth M. abscessus Cystic Fibrosis isolate	DePas et al 2019
WD178	NTM0711a	Smooth M. abscessus Cystic Fibrosis isolate	DePas et al 2019
WD371	mc2155 ΔdosR MSMEG_5244::gentR	WD64 with dosR (MSMEG_5244) replaced with gentR by recombineering; contains pJV53 cloning plasmid	This study
WD372	mc2155 ΔdosR RV	WD371 rough colony variant; contains pJV53 cloning plasmid	This study
WD375	DH10B + pMH94.hygR	WD7 transformed with pMH94.hygR	This study
WD386	DH10B + pMH94.hygR-5246p-5244	WD7 transformed with pMH94.hygR containing the dosR gene (MSMEG_1953) and operon promoter	This study
WD392	mc2155::pMH94.hygR	WD64 transformed with pMH94.hygR from WD375; contains pJV53 cloning plasmid	This study
WD393	mc2155 ΔdosR::pMH94.hygR	WD64 transformed with pMH94.hygR from WD375; contains pJV53 cloning plasmid	This study
WD394	mc2155::pMH94.hygR-5246p-5244	WD64 transformed with pMH94.hygR-5246p-5244 from WD385; intergrated plasmid; contains pJV53 cloning plasmid	This study
WD395	mc2155 ΔdosR::pMH94.hygR-5246p-5244	WD371 transformed with pMH94.hygR-5246p-5244 from WD386; intergrated plasmid; contains pJV53 cloning plasmidmsupp	This study
WD412	mc2155 ΔwhiB7 MSMEG_1953::hygR	WD64 with whiB7 (MSMEG_1953) replaced with hygR by recombineering; contains pJV53 cloning plasmid	This study
WD421	mc2155 ΔdosR/ΔwhiB7 MSMEG_5244::gentR, MSMEG_1953::hygR	WD371 with whiB7 (MSMEG_1953) replaced with hygR by recombineering; contains pJV53 cloning plasmid	This study
WD499	DH5a + pKM444	E. coli strain containing pKM444 ORBIT cloning plasmid	Addgene ID: 108319
WD501	DH5a + pKM468	E. coli strain containing pKM468 ORBIT cloning plasmid	Addgene ID: 108434
WD503	mc2155::pKM444	WD1 transformed with pKM444 ORBIT cloning plasmid	This study
WD515	mc2155::pKM444 + whiB7 (MSMEG_1953) C-terminal EGFP-4XGly-TEV-Flag-6XHis	WD503 transformed with pKM468 and whiB7 targeting oligo according to Murphey et al 2018	This study
	Plasmid	Description
	pMQ30	Plasmid containing gentamicin cassette from Shanks et al 2006
	pYUB1471	Plasmid containing hygromycin cassette from Jain et al 2014
	pJV53	Plasmid for recombineering from Van Kessel et al 2008
	pMH94	Intgration vector from Lee et al 1991
	pMH94.hyg	Intgration vector with kanamycin cassette replaced with hygromycin cassette through recombineering
	pMH94.hyg-5246p-MSMEG_5244	Intergration vector with dosR operon promoter region (upstream from MSMEG_5246) joined with dosR, (MSMEG_5244) by ndeI RE cloning cloned into xbaI site
	pKM444	Recombination function plasmid for use with ORBIT; expresses Che9c phage RecT annealase and Bxb1 phage integrase from ATc-inducible Ptet promoter
	pKM468	Non-replicating ORBIT payload plasmid for introducing C-terminal EGFP-4XGly-TEV-Flag-6XHis tag; Contains Bxb1 attB site
	Primers used in this study
	Name	Sequence	Use
WD96	gent Gib F	ctaaatacattcaaatatgt	Amplify gentR with homology for recombineering
WD97	gent Gib R	ttaggtggcggtacttgggt
WD134	5244 5' F	cgcatcctggtcgagttc	Amplify 5' and 3' flanking regions of MSMEG_5244 with gentR homology for dosR deletion
WD135	5244 5' R gent gib	ttattgtctcatgagcggatacatatttgaatgtatttagctgccgatcgcaagtgag
WD136	5244 3' F gent gib	agtgatgcactttgatatcgacccaagtaccgccacctaagacttcgcccgtagagacc
WD137	5244 3' R	ggacccagtgcgtcttgg
WD363	hyg gib F	aaacgcaaaagaaaatgccgatctc	Amplify hygR with homology for recombineering
WD364	hyg gib R	tcaggcgccgggggcggtgt
MDM266	MSMEG_1953 5' F	aaagatcgtgccaaaaccgc	Amplify 5' and 3' flanking regions of MSMEG_1953 with hygR homology for whiB7 deletion
MDM269	MSMEG_1953 3'R	acggtcgcatgggtgtca
MDM316	pMH94 lin+ hygR Homology 5'R	tgtacgccaccgcctgagatcggcattttcttttgcgtttaacaccccttgtattactg	Linearize pMH94 plasmid on either side of kanR cassette with homology for hygR cassette
MDM317	pMH94 lin+ hygR Homology 3'F	gttcctctgggggccgccggacaccgcccccggcgcctgagaattggttaattggttgta
MDM322	Dos Promoter 5'F w/xba1 site	TCAGTCTCTAGAaacggtgtgtgacaccgtga	Amplify dosR operon promoter MSMEG_5246p with xbaI cut site on 5' and nde1 cut site on 3'. For pMH94-5246p-5244 construction
MDM323	Dos Promoter 3'R w/nde1 site	CAGTCACATATGgcttccagcctcgtcgcg
MDM336	MSMEG_5244 3' w/kpn1 cut site	tgtcGGTACCctagttgcgccggtccagtt	Amplify dosR MSMEG_5244 with ndeI cut site on 5' and kpn1 cut site on 3'. For pMH94-5246p-5244 construction
MDM338	5244 NdeI F	GAT CCA TAT GAT CAG GGT TTT TCT GGT
MDM339	MSMEG_1953 5' R hyg	tgtacgccaccgcctgagatcggcattttcttttgcgttttctgagctgatggatcctgc	Amplify 5' and 3' flanking regions of MSMEG_1953 with hygR homology for whiB7 deletion
MDM340	MSMEG_1953 3'F hyg	gttcctctgggggccgccggacaccgcccccggcgcctgaaatgactttcaccggaacat
MDM364	prAB47a	TCCATTGCGATGACTGCTC	From Burian et al. 2012; whiB7 qPCR
MDM365	prAB48	GTTCTCGGCGAACCACAG
MDM366	prAB49	CCAAAAACCATCTGCTGGAG	From Burian et al. 2012; qPCR control (mysA)
MDM367	prAB50	AGGTTGCCTTCCTGGATGAG
	Name	Sequence	Use
	MSMEG_1953 (whiB7) C-terminal targeting oligo for ORBIT	GGCGGCAAGCACAGACACGGCACCGAGTGCGCAACGCACTCGGTGCCGTTTCCGTTGACGGGGCGGTCGATCAGGTTTGTACCGTACACCACTGAGACCGCGGTGGTTGACCAGACAAACCGGCGGCGGCCGGGTTGCCGCCGGAATCCTTACGCGGACGCCCGCGCGGACGCTTGCGCGCGACAATGCTT	Add attB sequence to end of MSMEG_1953 (whiB7), for C-terminal tagging when transformed with pKM468 ORBIT payload plasmid
	Snapper SB, Melton RE, Mustafa S, Kieser T, Jacobs WR. 1990. Isolation and characterization of efficient plasmid transformation mutants of Mycobacterium smegmatis. Mol. Microbiol. 4:1911–1919.
	DePas WH, Bergkessel M, Newman DK 2019.Aggregation of Nontuberculous Mycobacteria Is Regulated by Carbon-Nitrogen Balance. mBio10:10.1128
	Shanks RMQ, Caiazza NC, Hinsa SM, Toutain CM, O’Toole GA. 2006. Saccharomyces cerevisiae-based molecular tool kit for manipulation of genes from gram-negative bacteria. Appl. Environ. Microbiol. 72:5027–5036.
	Jain P, Hsu T, Arai M, Biermann K, Thaler DS, Nguyen A, Gonzalez PA, Tufariello JM, Kriakov J, Chen B, Larsen MH, Jacobs WR 2014. Specialized Transduction Designed for Precise High-Throughput Unmarked Deletions in Mycobacterium tuberculosis mBio 5:10.1128
	Van Kessel JC, Marinelli LJ, Hatfull GF. 2008. Recombineering mycobacteria and their phages. Nat. Rev. Micro. 6:851–857
	Lee MH, Pascopella L, Jacobs WR, Hatfull GF. 1991. Site-specific integration of mycobacteriophage L5: integration-proficient vectors for Mycobacterium smegmatis, Mycobacterium tuberculosis, and bacille Calmette-Guérin. Proc. Natl. Acad. Sci. USA 88:3111–3115.
	Burian J, Ramon-Garcia S, Sweet G, Gomez-Velasco A, Av-Gay Y, Thompson CJ. 2012. The mycobacterial transcriptional regulator whiB7 gene links redox homeostasis and intrinsic antibiotic resistance. J. Biol. Chem. 287, 299–310.
	Murphy KC, Nelson SJ, Nambi S, Papavinasasundaram K, Baer CE, Sassetti CM. 2018. ORBIT: a New Paradigm for Genetic Engineering of Mycobacterial Chromosomes. mBio 9:10.1128/mbio.01467-18. https://doi.org/10.1128/mbio.01467-18
