# Supplementary material for: Activation of the antibiotic resistance factor WhiB7 can stimulate aggregate biofilm formation in stationary phase Mycobacterium smegmatis by reinitiating translation
Source: J Bacteriol. 2026 Jun 22;208(7):e00076-26. doi: 10.1128/jb.00076-26 (PMC13393426; doi:10.1128/jb.00076-26)
Supplement: Table S2 — ΔΔCt analysis. [file jb.00076-26-s0003.xlsx]

## Sheet: Table S2 ΔΔCt analysis
Table S2 – ΔΔCt analysis for qPCR
Primer sets for all qPCR		Primers
whiB7	target	prAB47a+prAB48
mysa	internal control	prAB49+prAB50
Comparison of whiB7 mRNA; WT vs ΔdosR mutant at 170hrs growth
Strain	ΔCt mean	ΔCt Std Error	Fold increase over WT
M. smegmatis WT	2.325	0.21742	1
ΔdosR	2.326	0.0891916	1.01
ΔdosR RV	-1.816	0.072761	17.71
ΔdosR/ΔwhiB7	2.728	0.253795	0.792
Comparison of whiB7 mRNA; WT DMSO treated vs WT Clar 2µg/mL with treatment at 56hrs and extraction at 140hrs
Strain	ΔCt mean	ΔCt Std Error	Fold increase over WT
M. smegmatis WT DMSO	3.39033	0.071074	1
M. smegmatis WT Clar2	-1.51333	0.096989	30.0017

## Sheet: Legend
Table S2 – ΔΔCt analysis for qPCR
Comparison of whiB7 expression of WT M. smegmatis vs dosR mutants, and of WT M. smegmatis treated with 2µg/mL clarithromycin vs. DMSO-treated control. mysA was used as an internal control for normalization of Ct values. Data is representative of the mean ΔCt of triplicate cultures +/- SE. Expression fold change calculated from WT M. smegmatis for dosR mutants, or from WT DMSO-treated control resp…
