# Supplementary material for: Activation of the antibiotic resistance factor WhiB7 can stimulate aggregate biofilm formation in stationary phase Mycobacterium smegmatis by reinitiating translation
Source: J Bacteriol. 2026 Jun 22;208(7):e00076-26. doi: 10.1128/jb.00076-26 (PMC13393426; doi:10.1128/jb.00076-26)
Supplement: Table S3 — MIC of clarithromycin on M. smegmatis and M. abscessus. [file jb.00076-26-s0004.xlsx]

## Sheet: Table S3 MIC testing
Table S3– MIC Testing
Strain	Media	Clarithromycin µg/mL (2 days)	Clarithromycin µg/mL (3 days)	Clarithromycin µg/mL (14 days)
M. smegmatis mc2155	TYEM	4	4	8
M. abscessus 0253a	TYEM	0.5	8	16
M. abscessus 0711a	TYEM	1	8	16

## Sheet: Legend
Table S3– MIC Testing
Minimum inhibitory concentrations determined from 2-fold dilution series in TYEM rich medium. The minimum concentration required to inhibit visual growth at 2 days, 3 days, and 14 days of growth were reported. Data is representative of experiments performed in triplicate.
